# Supplementary material for: Uniform Widespread Nuclear Phosphorylation of Histone H2AX Is an Indicator of Lethal DNA Replication Stress
Source: Cancers (Basel). 2019 Mar 13;11(3):355. doi: 10.3390/cancers11030355 (PMC6468890; doi:10.3390/cancers11030355)
Supplement: Supplementary file 1 [file cancers-11-00355-s001.zip]

Archive with 3 entries (3 files):
- cancers-433513-supplement-final-.docx
- Video S1.avi
- Video S2.avi
